# Supplementary material for: Laser Ablating Biomimetic Periodic Array Fish Scale Surface for Drag Reduction
Source: Biomimetics (Basel). 2024 Jul 7;9(7):415. doi: 10.3390/biomimetics9070415 (PMC11274741; doi:10.3390/biomimetics9070415)
Supplement: Supplementary file 1 [file biomimetics-09-00415-s001.zip]

Archive with 1 entries (1 files):
- biomimetics-3065603-supplementary.pdf
